# Supplementary material for: Optimal timing of cholecystectomy after percutaneous gallbladder drainage for severe cholecystitis
Source: BMC Gastroenterol. 2017 May 31;17:71. doi: 10.1186/s12876-017-0631-8 (PMC5452332; doi:10.1186/s12876-017-0631-8)
Supplement: Additional file 1: — Detailed data of patient characteristics used in this study. 1: yes, 0: no. (XLSX 49 kb) [file 12876_2017_631_MOESM1_ESM.xlsx]

## Sheet: Sheet1
Age ranges	BMI	Interval between PTGBD and operation	Interval between onset and PTGBD	fever at admission	abdominal pain at admission	grade of TG13	HT	DM	WBC	Hb	CRP	Plt	T-Bil	AST	ALT	ALP	GTP	operating time	blood loss	lap or open	open cholecystectomy at the beginning of operation	open conversion	atypical cholecystectomy and/or mucoclasis	necrosis and/or abscess	tight adhesion at the GB neck	GB stone	Difficult cholecystectomy group	postoperative complication except for SSI	bile leakage	intra-abdominal abscess	hematoma	paralytic ileus	SSI	Postoperative hospital stay
80-89	20.2694	816	24	0	1	1	0	0	13100	12.3	4.17	19.1	2.37	1032	368	625	107	144	86	open	1	0	0	0	0	1	0	0	0	0	0	0	1	23
50-59	32.4662	432	72	0	1	1	0	0	13500	13.4	3.71	26.4	0.57	27	35	216	30	174	100	lap	0	0	1	0	1	1	1	0	0	0	0	0	0	7
80-89	23.8751	672	96	0	1	2	1	1	19100	15.8	20.6	21.7	2.46	23	11	346	36	136	190	open	0	1	0	1	0	1	1	1	0	0	0	1	0	28
80-89	18.3673	384	72	0	1	2	0	0	10400	11.7	27.6	15	1	29	24	200	17	105	0	lap	0	0	0	0	0	1	0	0	0	0	0	0	0	9
80-89	24.3007	792	24	0	1	1	0	0	12200	13.5	7	15.4	3.7	195	248	792	317	28	0	lap	0	0	0	0	0	1	0	0	0	0	0	0	0	5
70-79	21.643	384	24	0	1	1	1	0	7000	17.6	0.07	17.1	1.25	26	25	233	242	68	0	lap	0	0	0	0	0	1	0	0	0	0	0	0	0	6
70-79	24.6097	528	48	0	1	2	0	0	14000	14.4	33.4	13.4	2.3	53	53	87	83	145	30	lap	0	0	1	1	0	1	1	0	0	0	0	0	0	5
40-49	34.1311	336	96	0	1	2	0	0	6600	11.3	5.51	20.2	1.23	23	15	220	32	121	12	lap	0	0	1	0	0	1	1	0	0	0	0	0	0	3
70-79	18.9447	504	144	0	1	2	1	0	21500	13	27.3	24.2	2.03	60	87	513	473	114	25	lap	0	0	0	0	0	1	0	0	0	0	0	0	0	5
60-69	27.5196	240	24	0	1	2	0	0	23300	16	0.64	21.4	0.56	18	25	302	30	110	0	lap	0	0	0	0	0	1	0	0	0	0	0	0	0	5
60-69	22.8287	1056	120	0	1	2	1	1	14500	15.8	11.8	19.3	1.39	24	26	261	33	151	500	lap	0	0	1	1	1	1	1	1	1	0	0	0	0	11
40-49	31.2974	408	24	0	1	2	0	0	25800	14.7	15.9	15.3	2.36	20	25	136	17	137	39	lap	0	0	0	1	0	1	1	0	0	0	0	0	0	6
70-79	21.8719	240	72	0	1	2	0	0	11100	13.7	0.27	22.7	0.96	27	14	287	19	73	4	lap	0	0	0	0	0	1	0	0	0	0	0	0	0	4
80-89	23.8083	360	24	0	1	2	1	0	23000	14	24.9	23.1	2.11	12	13	321	16	133	2	lap	0	0	0	0	0	1	0	0	0	0	0	0	0	6
80-89	25.9698	576	24	1	1	2	0	0	23700	15.3	1.42	21.7	2.75	1366	655	818	548	63	0	lap	0	0	0	0	0	1	0	0	0	0	0	0	0	4
60-69	24.0955	720	192	1	1	2	0	0	17300	15.1	17.7	16.3	5.78	173	141	132	1065	74	0	lap	0	0	0	0	0	1	0	0	0	0	0	0	0	3
50-59	31.9576	384	24	0	1	2	0	0	13200	16.4	16.2	22.1	2.43	43	55	312	210	254	150	open	0	1	1	1	1	1	1	0	0	0	0	0	0	13
70-79	21.0772	264	96	0	1	2	1	0	17000	15.2	23.85	21.3	1.97	19	23	192	52	95	36	open	0	1	1	1	0	1	1	0	0	0	0	0	0	11
60-69	20.475	480	168	0	1	2	0	0	10500	10.8	0.18	16.7	0.8	38	22	265	47	99	0	lap	0	0	0	0	0	1	0	1	0	0	1	0	0	17
70-79	21.9076	336	48	0	1	2	0	0	23200	18	21.3	12.4	3	41	38	281	461	138	0	lap	0	0	0	0	0	1	0	0	0	0	0	0	0	5
60-69	20.7979	1008	48	0	1	2	1	1	22000	15.4	34.6	16.8	0.81	28	21	237	15	140	0	lap	0	0	1	0	0	1	1	0	0	0	0	0	0	3
50-59	24.3911	600	24	0	1	2	1	0	20600	15.6	3.68	44.9	1.07	23	25	197	59	103	0	lap	0	0	0	0	0	1	0	0	0	0	0	0	0	3
80-89	22.5069	432	48	0	1	2	0	0	12000	14.3	0.28	17.6	0.32	25	29	285	38	153	25	lap	0	0	1	1	1	0	1	0	0	0	0	0	0	4
70-79	19.5312	360	120	0	1	2	0	0	4100	14.4	1.6	18.1	2.49	224	168	661	592	145	0	lap	0	0	0	0	0	1	0	0	0	0	0	0	0	5
50-59	22.3289	744	192	0	1	2	0	0	11000	15.1	0.12	33.8	0.53	17	16	233	48	66	0	lap	0	0	0	0	0	0	0	0	0	0	0	0	0	5
70-79	23.5304	504	96	0	1	2	0	0	10800	8.8	1.62	20.8	1.24	26	17	248	17	114	16	open	0	1	1	1	1	1	1	0	0	0	0	0	0	10
70-79	20.1513	528	24	0	1	3	1	0	7400	10.5	0.17	7.4	0.25	12	12	220	16	101	145	open	1	0	1	1	1	1	1	0	0	0	0	0	0	11
70-79	22.006	1200	168	1	1	2	0	0	13900	13.6	3.7	30.8	0.3	19	13	211	34	111	0	lap	0	0	0	0	0	1	0	0	0	0	0	0	0	4
50-59	31.25	480	96	0	1	2	0	0	11000	15.9	18.3	21.6	0.93	20	29	210	54	196	1130	open	0	1	1	1	1	0	1	0	0	0	0	0	0	7
70-79	21.9683	1392	48	1	1	1	1	0	13900	14.3	30	17.1	2.47	19	9	272	44	87	140	open	1	0	0	0	0	0	0	0	0	0	0	0	1	11
70-79	15.9505	672	192	1	1	2	0	0	20100	15.9	0.35	23.1	0.85	100	62	517	145	83	55	open	1	0	0	0	0	1	0	0	0	0	0	0	1	12
70-79	27.952	648	24	1	1	3	0	0	14040	13.3	0.4	7.7	5.4	70	60	485	418	93	0	lap	0	0	0	0	0	1	0	0	0	0	0	0	0	3
80-89	22.3324	624	96	1	1	2	0	1	8300	9.3	24.8	19.2	0.49	16	18	301	19	102	164	open	1	0	0	0	0	1	0	0	0	0	0	0	0	8
50-59	27.7778	288	48	0	1	2	0	0	20400	14.7	7.97	33.5	0.97	43	27	300	55	123	20	lap	0	0	0	0	0	1	0	0	0	0	0	0	0	3
70-79	24.5826	288	96	0	1	3	1	0	19100	12.5	36.7	7.7	1.03	346	529	381	98	166	3	lap	0	0	1	1	0	1	1	0	0	0	0	0	0	7
70-79	25.6806	192	48	0	1	2	1	0	12000	13.9	2.88	34.5	2.7	139	29	426	563	171	500	lap	0	0	1	1	1	1	1	1	0	1	0	0	0	14
60-69	27.0538	96	24	0	1	1	0	0	13800	13.2	0.12	17.7	1.61	290	121	521	148	86	7	lap	0	0	0	0	0	0	0	0	0	0	0	0	0	5
70-79	21.9076	192	96	1	1	3	0	0	8400	12.9	0.26	7.9	0.83	57	36	207	164	158	50	lap	0	0	0	1	0	0	1	1	0	1	0	0	0	17
80-89	24.2215	72	24	0	1	2	1	0	33500	13.2	4.01	22.7	0.95	25	14	188	24	136	6	lap	0	0	0	0	0	1	0	0	0	0	0	0	0	6
70-79	18.6929	336	72	0	1	3	0	0	15600	11.5	18.7	8.5	2.49	247	231	557	156	70	10	lap	0	0	0	0	0	0	0	0	0	0	0	0	0	11
70-79	14.3878	144	456	1	0	3	0	0	4400	7.8	8.8	7.3	1.31	30	20	246	38	102	28	lap	0	0	0	1	1	1	1	0	0	0	0	0	0	15
60-69	19.6235	216	48	1	1	3	0	1	13900	12.4	3.7	25	0.89	58	33	221	10	96	153	open	1	0	0	0	1	1	1	0	0	0	0	0	0	20
50-59	21.7079	216	72	0	1	2	0	1	13000	14	26.1	26.3	11.9	175	304	498	313	85	82	open	1	0	0	0	0	1	0	0	0	0	0	0	0	16
70-79	24.5726	216	0	0	1	1	1	0	6800	12.4	13.7	1.29	1.05	216	248	508	225	135	10	lap	0	0	0	0	1	0	1	0	0	0	0	0	0	6
50-59	21.0938	72	168	1	1	2	0	0	15900	13.9	22.9	29.8	1.44	39	42	529	119	127	253	open	0	1	0	1	1	1	1	0	0	0	0	0	0	9
70-79	20.8209	288	0	1	1	2	1	0	12800	13.7	22.5	0.67	3.53	462	206	1460	1145	118	3	lap	0	0	0	0	0	1	0	0	0	0	0	0	0	4
60-69	17.3049	432	96	1	0	3	1	0	4200	12.7	7.5	16.4	1.67	87	122	448	106	67	3	open	1	0	0	0	0	1	0	1	0	0	0	1	0	21
80-89	23.7812	336	24	0	1	1	1	0	12900	13.3	14.2	13.1	3.64	301	275	485	462	51	3	lap	0	0	0	0	0	1	0	0	0	0	0	0	0	6
70-79	28.5536	144	24	1	1	3	0	0	14600	15.9	10.9	26.24	2.83	28	25	327	103	244	922	open	0	1	0	0	1	1	1	0	0	0	0	0	1	22
80-89	21.1746	216	96	1	1	2	1	0	11600	13.5	14.8	30.2	1.12	16	12	316	20	131	130	open	0	1	1	1	1	1	1	0	0	0	0	0	0	10
80-89	25.5859	168	48	0	1	2	0	0	21000	13.4	6.76	19.2	2.63	177	312	431	448	100	12	lap	0	0	1	0	0	1	1	0	0	0	0	0	0	3
90-99	24.6763	120	24	1	1	2	1	0	11400	8.4	10.2	19.9	0.39	92	61	555	50	130	6	lap	0	0	0	1	0	0	1	1	0	1	0	0	0	12
70-79	21.3333	216	24	0	1	2	1	1	10800	9.4	40.1	2.76	0.89	43	38	270	42	178	40	lap	0	0	1	1	0	1	1	0	0	0	0	0	0	7
60-69	20.3125	264	24	0	1	2	0	0	10600	17.5	16.1	11.5	2.02	14	13	317	30	151	4	lap	0	0	1	0	0	1	1	0	0	0	0	0	0	4
70-79	18.2794	360	48	0	1	2	1	0	11500	12.9	11.1	11.6	1.31	17	10	186	26	144	173	lap	0	0	0	1	1	1	1	0	0	0	0	0	0	7
80-89	21.2695	552	72	0	1	1	1	0	10100	11.2	0.3	21.6	1.24	378	176	278	232	92	10	lap	0	0	0	0	0	1	0	0	0	0	0	0	0	3
90-99	30.8205	4584	240	0	1	3	1	0	13100	13.7	7.9	19.1	9.76	46	163	791	199	107	5	lap	0	0	0	0	0	1	0	0	0	0	0	0	0	5
50-59	26.0454	72	48	1	0	2	1	1	15200	12.2	19.1	14.54	4.63	530	664	1104	198	189	3	lap	0	0	0	1	1	1	1	0	0	0	0	0	0	4
70-79	28.5767	24	72	1	1	2	1	0	22700	14.2	19.7	20.35	6.07	259	261	389	184	115	473	open	1	0	1	1	1	1	1	1	0	0	0	1	0	15
60-69	26.2346	24	72	0	0	2	1	0	13400	15.2	15.7	13.6	1.23	31	28	232	33	171	214	lap	0	0	0	1	1	1	1	0	0	0	0	0	0	3
70-79	20.9702	0	24	0	1	1	1	0	6700	14.4	0.32	24	1.33	135	115	443	183	122	0	lap	0	0	0	0	0	1	1	0	0	0	0	0	0	6
20-29	21.4844	0	72	0	1	1	0	0	10400	12.6	7.17	28.6	1.38	15	11	202	8	150	325	lap	0	0	0	0	0	1	1	0	0	0	0	0	0	17
80-89	13.7117	288	24	1	1	1	1	0	6300	11.1	0.09	12.9	2.25	704	186	572	110	139	134	open	1	0	0	0	0	1	0	0	0	0	0	0	0	21
70-79	25.7812	384	24	0	1	1	1	1	5000	13.9	0.33	17	0.39	21	18	241	55	114	156	open	0	1	1	0	0	1	0	0	0	0	0	0	0	10
70-79	20.1513	528	24	0	1	3	1	0	7400	10.5	0.17	7.4	0.25	12	12	220	16	101	145	open	1	0	1	1	1	1	1	0	0	0	0	0	0	11
80-89	22.3324	624	96	1	1	2	0	1	8300	9.3	24.8	19.2	0.49	16	18	301	19	102	164	open	1	0	0	0	0	1	0	0	0	0	0	0	0	8
70-79	30.4935	504	288	1	0	3	1	1	15000	9.2	16.3	30	0.36	52	28	744	91	195	342	open	1	0	1	1	1	1	1	0	0	0	0	0	0	14
